# Supplementary material for: MOF Material-Derived Bimetallic Sulfide CoxNiyS for Electrocatalytic Oxidation of 5-Hydroxymethylfurfural
Source: Nanomaterials (Basel). 2023 Aug 12;13(16):2318. doi: 10.3390/nano13162318 (PMC10459279; doi:10.3390/nano13162318)
Supplement: Supplementary file 1 [file nanomaterials-13-02318-s001.zip]

Archive with 1 entries (1 files):
- nanomaterials-2506871-supplementary.pdf
